# Supplementary material for: Cardiovascular Adverse Events Associated with Monoclonal Antibody Products in Patients with COVID-19
Source: Pharmaceuticals (Basel). 2022 Nov 26;15(12):1472. doi: 10.3390/ph15121472 (PMC9782649; doi:10.3390/ph15121472)
Supplement: Supplementary file 1 [file pharmaceuticals-15-01472-s001.zip]

Archive with 1 entries (1 files):
- pharmaceuticals-1981720-supplementary.pdf
